# Supplementary material for: Photothermal Effects of High-Energy Photobiomodulation Therapies: An In Vitro Investigation
Source: Biomedicines. 2023 Jun 4;11(6):1634. doi: 10.3390/biomedicines11061634 (PMC10295700; doi:10.3390/biomedicines11061634)
Supplement: Supplementary file 1 [file biomedicines-11-01634-s001.zip]

Archive with 1 entries (1 files):
- biomedicines-2345156-supplementary.pdf
